# Supplementary material for: The impact of COVID-19 on individual oral health: a scoping review
Source: BMC Oral Health. 2022 Sep 22;22:422. doi: 10.1186/s12903-022-02463-0 (PMC9502893; doi:10.1186/s12903-022-02463-0)
Supplement: Supplementary file 2 — Additional file 2. Extracted data [file 12903_2022_2463_MOESM2_ESM.xlsx]

## Sheet: Sheet1
Supplementary File 2: Included studies
Title	Author/s	Year	Journal	Geoscheme Region	Aim	Stated study design	Data collection tool	Key findings/results
Impact of COVID-19 on the oral health of adults in Wuhan and China: results of a nationwide online cross-sectional questionnaire survey	Zhang S, Liu C, Zhang C, Jiang H, Tai B, Du M.	2021	BMC Oral Health	Asia	To investigate the impact of COVID-19 on the oral health of adults in Wuhan and other places of China amid the epidemic and to evaluate attitudes towards dental care in the post-epidemic period.	Cross sectional	Questionnaire	A total of 3352 valid questionnaires were collected. Participants from Wuhan tended to be relatively psychologically affected and more concerned about future dental treatment. Toothbrushing frequency did not differ significantly between participants from Wuhan and other places and was associated with the prevalence of oral problems people encountered. Gingival bleeding, bad breath and oral ulcers…
Changes in the characteristics of dental emergencies under the influence of SARS-CoV-2 pandemic: a retrospective study	Wu K, Li C, Yang Z, Yang S, Yang W, Hua C.	2021	BioMed Central Oral Health	Asia	To explore the characteristics of dental emergencies, provide references for the diagnosis and treatment of critical illnesses in dental emergency centers, and provide a scientific basis for the organization and management of equipment, materials, technology, and personnel in dental emergency centers	Retrospective analysis	Clinical records/ logbooks/ telephone protocols	During the SARS-COV-2 pandemic, the number of dental emergency visits increased by 29.7%. During the pandemic, males (n = 286, 58.1%) were more likely to visit dental emergency centers for trauma than females (n = 206, 41.9%) (P < 0.05); females (n = 242, 60.8%) were more likely to visit dental emergency centers for acute gingivitis and acute pericoronitis than males (n = 156, 39.2%) (P < 0.05). …
Traumatic dental injuries during the COVID-19 pandemic	Woolley J, Serpil D.	2021	Primary dental journal	Europe	To outline the characteristics of traumatic dental injuries (TDIs) during the Coronavirus 2019 (COVID-19) pandemic in 2020 at an Urgent Dental Care hub at King’s College Hospital Dental Institute, London, UK.	Retrospective	Clinical records/ logbooks/ telephone protocols	The results suggest that the COVID-19 pandemic influenced the frequency, aetiology and type of TDIs. There were 18 accidental falls (72.0%), six bicycle accidents (24.0%) and one assault (4.0%). In order to suitably manage the provision of dental services, consideration must be given to the influence of pandemics on the characteristics of dental emergencies.
Older seniors during the COVID-19 pandemic-social support and oral health-related quality of life	Weber S, Hahnel S, Nitschke I, Schierz O, Rauch A.	2021	Healthcare	Europe	To investigate the social supportand the oral health-related quality of life (OHRQoL) of older seniors in Leipzig, Germany,during the COVID-19 pandemic. The working hypotheses suggest no differences in the OHRQoL and the self-perceived social support of older seniors with and without an assigned care level.	Cross sectional	Questionnaire	Despite the COVID-19 pandemic, older seniors reported high self-perceived social support. As seniors with an assigned care level revealed more impaired OHRQoL and a correlation with lower social support, special attention should be given to this vulnerable and frail group in times of a pandemic. When restrictions may minimize access to dental treatment and might negatively influence the oral heal…
Barriers of dental services utliization during the COVID-19 pandemic	Vanka S, Jan A, Alhazmi S, Alsubhi B, Allehyani, R, Wali O, Vanka A, Gajdhar S.	2020	International Journal of Medical Dentistry	Asia	To assess the barriers to the utilization of dental services during the COVID 19 pandemic.	Cross-sectional	Questionnaire	The participants responding to the survey were 283 out of 340. The response rate of the survey was 91%. Nearly 50% of the participants had no knowledge about the precautions to be taken when coming to the dental practitioner. The main reason/ barrier of dental services utilization, according to the study, is fear of Covid-19 transmission [164 (58.2%)]. The second reason is offered by people not h…
COVID-19 lockdown and its impact on orthodontic patients	Valekar S, Manikandan J, Phaphe S.	2020	International Dental Journal of Students Research	Asia	To assess the impact and attitude of COVID-19 lockdown among patients undergoing active orthodontic treatment	Cross sectional	Questionnaire	Surveys returned (n=208) revealed that the majority of female patients were apprehensive, stressed and anxious owing to increased treatment duration, discomfort during the lockdown period, financial worries and treatment outcomes due to their missed follow-ups during the period of lockdown. The overall future outlook post lockdown showed anxiety amongst orthodontic patients
Influence of COVID-19 pandemic on paediatric dental attendance	Üstün N, Akgöl BB, Bayram M	2021	Clinical Oral Investigations	Asia	To evaluate the effect of COVID-19 pandemic on dental attendance and emergency/non-emergency visits of children during the outbreak, compared to the same period of 2019.	Retrospective	Clinical records/ logbooks/ telephone protocols	A total of 1454 patient files (1184/270 cases from non-pandemic/pandemic period) were assessed. A significant reduction was found in aggregated emergency/non-emergency visits during the pandemic period (p < 0.01). During the pandemic, average daily visits for emergency dental care were observed to have a decrease to half of the non-pandemic period. Non-emergency routine dental visits have also ex…
Dental challenges and the needs of the population during the COVID-19 pandemic period. Real-time surveillance using Google Trends	Sycinska-Dziarnowska M, Paradowska-Stankiewicz I.	2020	Environmental Research and Public Health	Americas, Europe	To analyze, during the COVID-19 pandemic, the Google search interest in inquiries for “dentist” and compare it with questions concerning “toothache”	Descriptive comparison	Google trends	During the lockdown, correlation analysis indicates the lowest public interest in the word “dentist” one week preceding the peak for “toothache”, followed by an increase in the word search for “dentist”. On 12 April, worldwide, the maximum of Google Trends Relative Search Volume (RSV) for “toothache” was observed.
Oral health and teledentistry interest during the COVID-19 pandemic	Sycinska-Dziarnowska M, Maglitto M, Woźniak K, Spagnuolo G.	2021	Journal of Clinical Medicine	N/A	To analyze the impact of the COVID-19 pandemic on oral health and the interest in teledentistry.	Analysis of Google trends	Google trends	During the first lockdown in 2020, a significant increase in “emergency dental care” phrase queries was detected, with a simultaneous decrease in regular “dental care” questions, as well as a peak in the queries for “periodontitis” preceded by lower interest in “oral health.” The number of searches stated for “teledentistry” increased during the time of the pandemic 5 times and for and “PPE denti…
Knowledge and awareness of Turkish population about dental treatment during COVID-19-A questionnaire based survey	Smail FS, Ateş MM.	2020	Journal of Clinical and Diagnostic Research	Asia	To assess the knowledge andapprehension of the Turkish population about dental treatments during SARS-CoV-2.	Cross sectional	Questionnaire	Most of the participants (80.9%) thought that their level of knowledge about coronavirus (COVID-19) was sufficient. More than half of the participants (57.2%) evaluated themselves in the risk group in the COVID-19 pandemic. A few of the participants (16.4%) had dental problems during pandemic and apart from that while 53.3% of the participants think that it is not risky to have treatment with vib…
Evaluation of parents' knowledge, attitudes, and practices regarding self-medication for their children's dental problems during the COVID-19 pandemic: a cross-sectional survey	Sen Tunc E, Aksoy E, Arslan HN, Kaya Z.	2021	BMC Oral Health	Asia	To evaluate parents’ knowledge, attitudes, and practices regarding self-medication for their children’s dental problems during the COVID-19 pandemic in Northern Turkey.	Cross sectional	Questionnaire	The majority of parents (n = 273; 70.2%) practiced self-medication for their children's dental problems. Self-medication with a previously prescribed medications was usually preferred by parents (n = 179; 62.2%). Analgesics (98%) were the most commonly used medicines by parents in their self-medication for their children's dental problems.
Influence of COVID-19 restrictions on patients' self-reported oral health care needs	Sekundo C, Langowski E, Frese C.	2021	Oral Health and Preventive Dentistry	Europe	To assess how current COVID-19 restrictions regarding elective dental procedures influence patients' self-reported oral health care needs at a University Hospital in Germany.	Retrospective and exploratory	Clinical records/ logbooks/ telephone protocols	formation on 370 patients aged between 1 and 91 years was included. 16.2% (n = 60) of patients reported ﻿hav﻿ing experienced an oral health problem for which they requested timely dental treatment. Within this group, the most frequent complaints were pain or tooth hypersensitivity (42.4%, n = 26), insufficient restorations (28.8%, n = 17) and gingival or periodontal problems (23.7%, n = 14). Asso…
Effects of coronavirus (COVID-19) fear on oral health status	Sari A, Bilmez ZY.	2021	Oral health and Preventive Dentistry	Asia	To investigate the effects of COVID-19 fear on oral health status	Cross sectional	Questionnaire	Participants who had a higher fear score compared to other respective populations during the corona virus pandemic started brushing more regularly, started to use oral care products more regularly (p = 0.001), increased sugary food consumption (p = 0.001), increased meat consumption (p = 0.017), increased vegetable consumption (p = 0.019), had increased tooth hypersensitivity, had increased tooth…
The impact of the cessation of primary dental care services on oral cancer diagnosis at a single institution in the UK's epicentre during the COVID-19 pandemic	Sandhu P, Grossman S, Beneng K.	2021	Oral Surgery	Europe	To assess and report on the impact of COVID-19 and the cessation of primary care dentistry on oral cancer diagnosis at GSTFT during a period of time where patients had extremely limited access to healthcare.	Retrospective	Clinical records/ logbooks/ telephone protocols	Sixteen new diagnoses of oral cancer were made during the described timeframe. Findings suggest that the paralysis of routine dental services resulted in delayed referral of suspicious lesions and highlights the limitations of a predominately telephone-based assessment service in primary care.
Impact of pain, psychological-distress, SARS-CoV2 fear on adults' OHRQOL during COVID-19 pandemic	Samuel SR, Kuduruthullah S, Al Shayeb M, Elkaseh A, Varma SR, Nadeem G, Elkhader IA, Ashekhi A.	2021	Saudi Journal of Biological Sciences	Asia	To assess the impact of dental pain, fear of COVID-19 and psychological distress during lockdown on the oral health related quality of life of individuals visiting a tertiary dental care center during COVID-19 pandemi	Cross sectional	Questionnaire	2966 patients visited the dental emergency due to painful decayed tooth between March-June 2020. Mean age was 42.7 years, 53.97% were males and most common cause of painful teeth was upper right third molar (7.7%). 73.4% reported lack of pain medication; 95% reported closure of dental clinics close to home. Almost 79% suffered from dental pain for >15 days. Higher self reported pain (OR 2.1; 95% …
Twitter communication of the UK public on dental health and care during a COVID lockdown: "My kingdom for a dentist"	Rzewuska M, Lamont TJ, Banister K, Gillies K, Goulao B, Locock L, Nevin G, Clarkson JE, Ramsay C.	2021	Community Dental Health	Europe	To describe public concerns about dental care during lockdown	Framework analysis	Twitter analysis	Of 1863 tweets manually screened for eligibility, 285 were relevant, as they contained views expressed by the public. The number of tweets by country were proportionate to the population size. The key views expressed in tweets focused on: ‘oral health impact’ (‘oral health and self-care’, ‘types of dental problems’, ‘managing symptoms at home’, ‘views on consequences of delaying treatment’) and ‘…
At-Home Management Strategies Adopted by Orthodontic Patients During COVID-19 Related Closure of Orthodontic Clinics	Pervez H, Siddiqui MK.	2021	Journal of the Pakistan Association	Asia	To assess the at-home management approaches used by the patients to tackle the complications associated with orthodontic treatment.	Cross sectional study	Questionnaire	The majority of patients reported in this study were females. Approximately 69.33% (n = 300) of the responders were females and 31% were males. The highest numbers of complications reported during the lockdown period were loose brackets, loose bands and poking of archwire. The most common at-home hack used was removing the loose bracket/ bands and cutting of free end of archwire with nail cutter …
Paediatric dental A&E service during the COVID-19 pandemic in the Greater London area	Patel N, Viswanathan A, Lee J, Barrow S, Cant A, Sanghvi R, Deseta M, Layton J, Bhujel N, Sheehy EC.	2021	European Archives of Paediatric Dentistry	Europe	To describe the emergency service provided by staff in the department of Paediatric Dentistry at St Thomas’ Hospital during the first lockdown.	Prospective	Questionnaire	Four-hundred and sixty-four patients accessed the paediatric dental emergency service via telephone during the service evaluation period. Of these, 192 (41%) had dental pain, 121 (26%) had pain and swelling of dental origin, and 89 (19%) had trauma.
Urgent dental care on a national level during the COVID-19 epidemic	Ostrc T, Pavlović K, Fidler A.	2021	Clinical and Experimental Dental Research	Europe	To report and discuss the organization and statistics of dental care during the COVID-19 epidemics on the national level in Slovenia, providing helpful information to health policy planners worldwide	Descriptive	Clinical records/ logbooks/ telephone protocols	In EDCs, 27,468 patients were serviced, on average 235 patients per day/million people. The care was provided by 4798 man days of dental health care workers. Except for the first week, treatment and triage visits showed a slight increase. The number of incisions was nearly constant, while the number of extractions increased. A nearly threefold increase was found for emergency endodontic treatment…
Management of the oral health of children during the COVID-19 pandemic in Poland	Olszewska A, Paszynska E, Roszak M, Czajka-Jakubowska A.	2021	Frontiers in Public Health	Europe	To compare a number dental cases performed in both children and adolescents with national insurance before (March and April 2019 y) and during the actual phase of COVID-19 (March and April 2020 y).	Comparative	Clinical records/ logbooks/ telephone protocols	The results showed statistical differences in the number of performed procedures when comparing 2019 and 2020; especially in April (n = 53,077 in 2019 but only n = 2,287 in 2020). An increase was observed in abscess incisions (3.5–17.8%) and surgical dressings (1.5–10.07%). There was a decrease in the total number of performed conservative dentistry procedures in April 2020, but temporary filling…
Self-reported dental treatment needs during the COVID-19 outbreak in Brazil: an infodemiological study	Oliveira LM, Zanatta FB.	2020	Brazilian Oral Research	Americas	To evaluate whether the COVID-19 outbreak has influenced the volume of content related to the dental treatment needs of Brazilian Twitter users to summarize the trends, and to identify the perceptions of the treatment needed.	Descriptive content analysis	Twitter trends	A total of 1,763 tweets from 2020 and 1,339 tweets from 2019 were screened. Those tweets posted by non-Brazilian users, duplicates, and those unrelated to dental treatment needs were removed and, therefore 1,197 tweets from 2020 and 719 tweets from 2019 were selected. Content volume related to dental treatment needs greatly increased during the COVID-19 outbreak. Findings from the word cloud and …
Oral Health literacy and COVID-19 pandemic anxiety and concerns among Iranian orthodonticp patients	Moghadam MG, Omidkhoda M, Kazemi H.	2021	Turkish Journal of Orthodontics	Asia	To evaluate the impact of the COVID-19 pandemic on orthodontic appointments, and the concerns and anxiety levels of orthodontic patients in Iran.	Cross sectional	Questionnaire	Three hundred twenty-four patients, with a mean age of 32.43 years, answered the questionnaire. Fifty-seven percent of participants said that they only left home for their daily requirements. Seventy-two percent of the participants reported feeling calm about the COVID-19 pandemic and its consequences. Most of the patients (74%) said that they would attend their orthodontic appointment in case of…
Patients' and dentists' perceptions of tele-dentistry at the time of COVID-19. A questionnaire-based study	Menhadji P, Patel R, Asimakopoulou K, Quinn B, Khoshkhounejad G, Pasha P, Sanchez RG, Ide M, Kalsi P, Nibali L.	2021	Journal of Dentistry	Europe	To investigate dentists’ and patients’ attitudes towards dental video consultations (tele-dentistry) and to identify potential ways to improve the experience.	Cross sectional, pre-post	Questionnaire	The majority of patients strongly agreed and were satisfied using tele-dentistry in the five domains which we explored: the ease, comprehensiveness and helpfulness of the video consultations and the anxiety and satisfaction levels of the patient. Dentists and students alike felt more confident and competent after having carried out a video consultation. The majority of clinicians found the tele-d…
Social determinants of seeking emergency and routine dental care in Saudi Arabia during the COVID-19 pandemic	Meisha DE, Alsolami AM, Alharbi GM.	2021	BMC Oral Health	Asia	To examine social determinants associated with decisions to seek dental care in Saudi Arabia during the COVID-19 pandemic.	Cross sectional	Questionnaire	A total of 3443 responded to this survey. The emergency dental situation participants were most willing to go to the dental clinic for was trauma involving facial bones compromising the airway (94.5%). Only 65.8% were willing to seek care for facial cellulitis compromising the airway. On average 35.2% reported seeking teleconsultation as the first step. Eighteen percent of participants were still…
Dental pain and worsened socioeconomic conditions due to the COVID-19 pandemic	Matsuyama Y, Aida J, Takeuchi K, Koyama S, Tabuchi T.	2021	Journal of Dental Research	Asia	To 1)investigate the association of worsened socioeconomic conditions (i.e., household income reduction, work reduction, and job loss) due to the COVID-19 pandemic with dental pain and 2) evaluate the mediating effect of psychological distress and oral health–related behaviors on the association related to household income reduction.	Cross sectional	Questionnaire	Cross-sectional data from the Japan COVID-19 and Society Internet Survey conducted from August to September 2020 (n = 25,482; age range, 15–79 y) were analyzed. Multivariable logistic regression models were fitted to evaluate the independent associations of household income reduction, work reduction, and job loss due to the COVID-19 pandemic with dental pain within a month. Dental pain was report…
Has the COVID-19 pandemic influenced the oral health and nutritional status of elderly patients with digestive cancer?: A retrospective study in Fukui, Japan	Matsuda S, Yoshida H, Yoshimura H, Goi T, Yoshida Y, Iwasaki H.	2021	Medicine	Asia	To investigate the influence of the COVID-19 pandemic on oral health based on the number of teeth that contribute to mastication, and the nutritional status of elderly patients with digestive cancers.	Retrospective observational	Clinical records/ logbooks/ telephone protocols	A total of 233 elderly patients with digestive cancer participated in this study. There was no significant difference between the age of the patients with digestive cancer. There was also no significant difference in the number of teeth that could contribute to mastication. Additionally, there was no significant difference in nutritional status as indicated by the body mass index, serum total pro…
The perception of COVID-19 among Italian dental patients: an orthodontic point of view	Martina S, Amato A, Faccioni P, Iandolo A, Amato M, Rongo R.	2021	Progress in Orthodontics	Americas	To investigate the patients’ perception of the dental practice during the COVID-19 outbreak, and whether the pandemic will affect the attendance of orthodontic patients at the dental practice	Cross sectional	Questionnaire	A total of 1566 subjects completed the survey, including 486 who were under orthodontic treatment or who had a child in orthodontic treatment. A total of 866 participants (55.3%) thought the risk of contracting the COVID-19 infection was higher in a dental practice; this perception was associated with gender (women more than man), age (over 60 years old) and high levels of distress (P<0.001). How…
Changing trends in the outpatient dental visits during the COVID - 19 pandemic in a tertiary care hospital	Madi M, Kumar M, Varchas P, Vineetha R, Pentapati KC.	2021	Saudi Journal of Biological Sciences	Asia	To analyse the difference in the pattern of the Outpatient dental visits during the pandemic period in comparison to that of the pre-pandemic period in a tertiary care hospital.	Retrospective cross sectional	Clinical records/ logbooks/ telephone protocols	7550 patients during pre-pandemic period and 4035 patients during the pandemic period visited the dental hospital during the study period. Under the “emergency dental care” category, during the pre-pandemic period, majority of the cases reported of acute dental pain (71.0%) followed by cellulitis and space infection (20.1%) and maxillofacial trauma (8.7%). During the pandemic period, acute dental…
COVID-19: Impacts on oral healthcare delivery in dependent older adults	Lundberg A, Hillebrecht AL, McKenna G, Srinivasan M.	2020	Gerodontology	Europe	To evaluate the impacts of restrictions to the provision of dental services for dependent older patients due to the COVID-19 pandemic.	Cross sectional	Clinical records/ logbooks/ telephone protocols	A significant decrease in the total number of dependent older patients treated was recorded during the periods of January-March 2020 (P = .026) and April-May 2020 (P = .001) when compared to 2019. According to projections, by December 2020 the clinic will be providing 81.14% less clinical activity compared to 2019 (P < .0001), including a complete cessation of domiciliary services. Despite decrea…
The COVID-19 effect: number of patients presenting to The Mid Yorkshire Hospitals OMFS team with dental infections before and during The COVID-19 outbreak	Long, L., & Corsar, K.	2020	British Journal of Oral and Maxillofacial Surgery	Europe	To investigate the effect of the COVID-19 outbreak and closure of dental practices on the frequency and severity of dental infections presenting in one emergency department.	Retrospective	Clinical records/ logbooks/ telephone protocols	We compared the mean number of daily emergency department referrals for dental abscesses in the two weeks prior to and following the Chief Dental Officer’s statement advising general dental practitioners to cease routine appointments, the mean number decreased from 1 to 0.37. In contrast, the severity and requirement for admission of these infections rose from 35% to 80%.
The impact of coronavirus lockdown on oral healthcare and its associated issues of pre-schoolers in China: an online cross-sectional survey	Liu C, Zhang S, Zhang C, Tai B, Jiang H, Du M.	2021	BMC Oral Health	Asia	To investigate the impacts of the COVID-19 lockdown on the oral health and its associated issues of preschool children in Wuhan and other areas in China and provided guidance for oral healthcare in the future.	Cross sectional	Questionnaire	4495 valid questionnaires were collected. In oral health status, during Wuhan lockdown, 60.8%, 35.5% and 18.3% children had self-reported dental caries, toothache and halitosis respectively. In oral health attitudes, respondents who would increase attention to oral health was more than that would decrease. In oral hygiene behaviour, compared to non-Wuhan children, the children in Wuhan became mor…
An online cross-sectional survey on oral healthcare among school-age children during COVID-19 epidemic in Wuhan, China	Li Z, Li Y, Liu C, Jiang H, Zhang C, Du M.	2021	Frontiers in Medicine	Asia	To investigate oral health status, oral healthcare behaviors, and parental attitudes toward oral healthcare among school-age children in Wuhan during the COVID-19 outbreak and what the status would be when the outbreak is under control.	Cross sectional	Questionnaire	A total of 18,383 subjects aged 6–13 years with complete data were included in this investigation, and 44.2% of them suffered pain or discomfort related to teeth and gums during the epidemic. While there might be an increasing need and concern of oral healthcare during the outbreak and even when the outbreak was controlled, the worry of infection made it difficult for people to meet their demands…
Impact of coronavirus disease 2019 on patients with toothache: Analysis of tweets on Weibo	Li C, Liu X, Li N, Yang F, Zheng M, Li Y, Zhang J.	2021	Medicine	Asia	To investigate the impact of Coronavirus disease 2019 (COVID-19) on toothache patients through posts on Sina Weibo.	Tweet analysis	Google trends	There were 12,603 postings closely related to toothache. Among them, 87.6% of posts did not indicate a specific cause of pain, and 92.8% of posts did not clearly indicate a specific method of treatment. There were 38.9% of the posts that clearly showed that their dental treatment of toothache was affected by COVID-19, including 10.5% of the posts in which patients were afraid to see the dentists …
Impact of the COVID-19 pandemic on the utilization of medical and dental services in Taiwan: A cohort study	Lee YL, Hu HY, Yen YF, Chu D, Yang NP, Chou SY, Lin SY, Chu CM, Huang SJ.	2021	Journal of Dental Sciences	Asia	To compare the number of main dental treatments performed before and during the COVID-19 peak period and analyzed patterns for the changes, if any.	Cohort	Clinical records/ logbooks/ telephone protocols	The results of this study showed that periodontal treatments including emergency periodontal treatment, tooth scaling, and periodontal surgery were all significantly reduced during the COVID-19 period.
Impact of COVID-19 pandemic on characteristics of dental emergencies and treatment services at tertiary care centre	Kumar U, Gupta A, Goyal A, Gauba K.	2021	The Saudi Dental Journal	Asia	To categorize and compare the dental emergencies along with status of health services received in the tertiary dental health care centre during the pre covid- 19 periods and period of the complete lockdown in COVID 19 pandemic.	Retrospective cross-sectional	Questionnaire	The overall proportion and percentage of dental emergencies were raised. The reason for emergency visits to dental clinic were the main problem related with pulpal (46.0%) followed by abscess (16.6%), periapical lesions (15.0%), cellulitis (4.1%) or trauma (0.3%). In lockdown most of the dental emergencies 228(2 6 5) were endodontic related (86.1%) which managed mostly through ‘3A” approach (advi…
Characteristics of US adults delaying dental care due to the COVID-19 pandemic	Kranz AM, Gahlon G, Dick AW, Stein BD.	2020	JDR Clinical & Translational Research	Americas	To quantify and describe US adults who delayed dental care due to the COVID-19 pandemic	Cross sectional	Questionnaire	Nearly half of respondents (46.7%) reported delaying going to the dentist or receiving dental care due to the COVID-19 pandemic. Among adults who reported delaying dental care due to the pandemic, 74.7% reported delaying a checkup, 12.4% reported delaying care to address something that was bothering them, and 10.5% reported delaying care to get planned treatment. About 44.4% of adults reported th…
COVID-19 pandemic reduces the negative perception of oral health-related quality of life in adolescents	Knorst JK, Brondani B, Tomazoni F, Vargas AW, Cósta MD, da Silva Godois L, Mendes FM, Ardenghi DM, Ardenghi TM.	2021	Quality of Life Research	Americas	To evaluate the immediate effects of the Covid-19 pandemic on oral health-related quality of life (OHRQoL) of adolescents.	Longitudinal cohort	Questionnaire	From 290 individuals evaluated at T1, 207 were reevaluated at T2 (response rate of 71.3%). The overall CPQ11-14 mean score was significantly lower during the pandemic, reducing from 10.8 at T1 to 7.7 at T2. This significant reduction was also observed for all CPQ domains, indicating a lower negative impact of oral conditions on adolescents' quality of life during the pandemic. Adolescents from fa…
Evaluation of knowledge, attitude and behaviour on oral health through COVID-19 pandemic	Keles ZH, Sancakli HS.	2020	Meandros Med Dent Journal	Asia	To determine the changes in individuals' knowledge, attitudes and behaviours regarding oral health in terms of nutritional habits, daily oral care and the provision of dental services during the quarantine process in the Coronavirus disease-19 (COVID-19) pandemic	Cross sectional	Questionnaire	According to the dietary habits scores, there was a tendency towards dietary consumption that would positively affect oral health (0.381±1.76) (mean ± standard deviation). During this period, 11.4% of women and 20.2% of men smoked less. The frequency of brushing teeth in 20.6% of the participants, flossing in 9.4% and using mouthwash in 28.7% increased. Moreover, the frequency of brushing teeth, …
Google searches for bruxism, teeth grinding, and teeth clenching during the COVID-19 pandemic	Kardeş E, Kardeş S. G	2021	Journal of Orofacial Orthopedics	Worldwide	To evaluate the trends in Google searches, as an indication of public interest and demand, for bruxism and its symptoms during the COVID-19 pandemic.	Evaluation of Google searches	Google trends	The relative search volume of bruxism, teeth grinding, and teeth clenching was not significantly different between 2020 and 2016–2019 worldwide or in the United States in the March 15–May 9 period. Only the search for teeth grinding showed an increase worldwide. In the May 10–October 17 period, the relative search volume of bruxism, teeth grinding, and teeth clenching all was significantly higher…
Reasons for 1-17-year-old children to visit A dentist during the covid-19 pandemic	Kamalova MK, Fomenko IV, Dmitrienko DS, Matvienko NV, Arjenovskaya EN, Gevorkyan AG, Maslak EE.	2020	European Journal of Molecular & Clinical Medicine	Europe	To analyze the reasons for children visiting dental clinics during COVID-19 pandemic and to give the characteristics of applied dental treatment methods.	Cross sectional	Clinical records/ logbooks/ telephone protocols	The data about 166 paediatric dental patients aged 1-17 years were collected. The reasons for children’s dental visits, age and behavior of the children, the tooth types, and the types of provided treatment were analyzed. s. The majority (98.8%, 95% CI 95.7-99.7%) of the children visited dental clinics due to acute toothache. The primary teeth needed urgent treatment significantly more often than…
Odontogenic infections: Disease burden during COVID-19 at a single institution	Johnson III RE, Foy TE, Ellingsen TA, Nelson JL, Dillon JK.	2021	Journal of Oral and Maxillofacial Surgery	Americas	To document the effect of coronavirus disease 2019 (COVID-19) on patients presenting to the University of Washington Oral and Maxillofacial Surgery (UW OMS) with an odontogenic infection.	Retrospective cohort	Clinical records/ logbooks/ telephone protocols	There was no significant difference in the incidence of OMS consults in the 2 cohorts (P > .05). The number of patients presenting to the UW emergency department (ED) for an odontogenic infection decreased from an average of 246 in non-COVID years to 151 in 2020. Patients in the experimental cohort were more likely (55 vs 30.0%; P = .04) to present primarily to UW than a dentist and were less lik…
COVID-19 affected patients' utilization of dental care service	Jiang Y, Tang T, Mei L, Li H.	2020	Oral diseases	Asia	To investigate the influence of COVID‐19 on patients’ utilization of dental services during the COVID‐19 pandemic.	Cross sectional	Questionnaire	A total of 956 valid questionnaires were collected, yielding a response rate of 92.6%. Most respondents were females (65.1%), adults < 40 years old (72.3%), living in this city (82.9%) and revisit patients (75.5%) (Table 1). The main reason for patients’ visit included orthodontic treatment (28.4%), followed by dental pulpal lesion (17.3%) and tooth extraction (11.9%). Their satisfaction with the…
Interruption of regular dental visits during the COVID-19 pandemic due to concerns regarding dental visits was associated with periodontitis in Japanese office workers	Iwasaki M, Usui M, Ariyoshi W, Nakashima K, Nagai‐Yoshioka Y, Inoue M, Kobayashi K, Nishihara T.	2021	Journal of Periodontal Research	Asia	To investigate the interrelationships among concerns regarding dental visits, the status of regular dental visits, and periodontal health during the coronavirus disease 2019 (COVID-19) pandemic.	Cross sectional	Questionnaire	Of the 199 study participants, 108 had a habit of attending regular dental visits. Of these, 31 (28.7%) discontinued regular dental visits during the COVID-19 pandemic. Compared to the individuals who continued regular dental visits, those who discontinued regular dental visits had a higher prevalence of periodontitis (49.4% vs 77.4%, p < 0.05) and concerns regarding dental visits (22.1% vs 64.5%…
Postponed dental visits during the COVID-19 pandemic and their correlates. Evidence from the nationally representative COVID-19 snapshot monitoring in Germany	Hajek A, De Bock F, Huebl L, Kretzler B, König HH.	2021	Healthcare	Europe	To investigate postponed dental visits and correlates in a nationally representative sample	Cross sectional	Questionnaire	2% of participants reported to have postponed dental visits due to the COVID-19 pandemic since March 2020, whereas 78% of individuals did not report postponed visits (“no, attended as planned”: 29.2%; “no, examining pending”: 44.9%; “no, other reasons”: 3.9%). Among individuals who reported postponed dental visits, 72% postponed a “check-up/regular dental examination”, whereas 8.4% postponed a de…
The utilization of dental emergency servic es during COVID-19 pandemic in a German university center: Do we lose vulnerable patients?	Hahn B, Hollenberger L, Schlagenhauf U, Böhm H, Haubitz IR, Soliman S, Jockel-Schneider Y.	2021	Quintessence International	Europe	To evaluate the influence of COVID-19 pandemic on patients' utilization of dental emergency services, focusing on patients vulnerable to severe courses of COVID-19.	Descriptive retrospective	Clinical records/ logbooks/ telephone protocols	The number of dental emergency patients decreased by approximately 50% (Pre-L, n = 576; Dur-L, n = 309). Proportions of risk patients among them did not change. Stationary admissions increased by approximately 4% (Pre-L, 12.3% to Dur-L, 16.2%). The most frequent diagnosis was uncontrollable pain (45.6%), originating in 25.2% of endodontic and periodontal diseases. Abscesses (23.0%), dental trauma…
The impact of the COVID-19 epidemic on the utilization of emergency dental services	Guo H, Zhou Y, Liu X, Tan J.	2021	Journal of Dental Sciences	Asia	To assess how the current COVID-19 epidemic influenced peoples' utilization of emergency dental services in Beijing, China.	Retrospective	Clinical records/ logbooks/ telephone protocols	There were 2,537 patients involved in this study. Thirty-eight percent fewer patients visited the dental urgency at the beginning of the COVID-19 epidemic than before. The distribution of dental problems has changed significantly. The proportion of dental and oral infection raised from 51.0% of pre-COVID-19 to 71.9% during COVID-19, and dental trauma decreased from 14.2% to 10.5%. Meanwhile, the …
The impact of the COVID-19 epidemic on orthodontic patients in China: An analysis of posts on Weibo	Guo F, Tang B, Qin D, Zhao T, Su YX, McGrath C, Hua F, He H. .	2020	Frontiers in Medicine	Asia	To investigate the attitudes and perspectives of orthodontic patients during the COVID-19 epidemic in China by analyzing orthodontics-related posts on Sina Weibo (a Chinese counterpart of Twitter).	Content analysis	Weibo data	Of the 28,911 posts identified, 4,484 were included in the analysis. The most frequently mentioned themes were appointments (n = 2,621, 58.5%), negative feelings (n = 2,189, 48.8%), and problems/difficulties (n = 1,155, 25.8%). A majority of posts were tweeted in regions with high levels of economic development and population density in eastern China and from February to March. The number of dail…
Attitude and practices of parents toward their children's oral health care during COVID-19 pandemic	Goswami M, Grewal M, Garg A.	2021	Journal of Indian Society of Pedodontics and Preventive Dentistry	Asia	To assess the attitude and practices of parents toward their children's oral health care during COVID-19 pandemic	Cross sectional	Questionnaire	The overall attitude and practice score of parents in maintaining their child's oral hygiene was low, with mean value of 2.36 ± 1.36 and 2.51 ± 1.50, respectively. 60.8% of parents reported the need of dental treatment for their child during the lockdown period whereas 50.8% parents contacted the dentist during this period; majority (37.5%) of which reported due to toothache. 68.3% of parents wou…
Oral health care delivery for children during COVID-19 pandemic-A retrospective study	Fux-Noy A, Mattar L, Shmueli A, Halperson E, Ram D, Moskovitz M.	2021	Frontiers in Public Health	Asia	To investigate whether the characteristics of dental care provided to children at the Department of Pediatric Dentistry at Hadassah medical center, Jerusalem, Israel, differed between the periods, before COVID-19 outbreak, during the lockdown period and during the period that followed it.	Retrospective	Clinical records/ logbooks/ telephone protocols	Nine-hundred and forty-nine children were included in the study; most of them were healthy children between 3 and 6 years old. During lockdown, all scheduled appointments except for treatments under general anesthesia and deep sedation were canceled due to the government's restrictions; the frequency of treatments with non-pharmacological behavior management, general anesthesia or deep sedation w…
One year into the COVID-19 pandemic - temporomandibular disorders and bruxism: What we have learned and what we can do to improve our manner of treatment	Emodi-Perlman A, Eli I.	2021	Dental and Medical Problems	N/A	To review the initial existing literature on TMD, bruxism and orofacial pain during the COVID-19 pandemic – signs and symptoms, triage, dia­gnosis, and management during times of psychological tension, immediate health hazards and social isolation.	Literature review	Databases	A literature search, performed about 10 months after the declaration of the pandemic, found only a few studies dealing with TMD and bruxism during COVID-19. Most of the studies indicate adverse effects on subjects’ psycho-emotional status (stress, anxiety, depression), which in turn lead to the intensification of subjects’ TMD and bruxism symptoms, and increased orofacial pain. Unlike other oral …
Impact of cancelled General Anaesthetic dental extraction appointments on children due to the COVID-19 pandemic	Elsherif N, Lewney J, John JH.	2021	Community Dental Health	Europe	To identify the impact of, and possible mitigations for, cancelled general anaesthetic procedures on children in the South East of England.	Mixed methods	Clinical records/Interview	1,456 children had their appointments cancelled in the six weeks between 20th March and 30th June 2020. The key themes identified from providers included lengthening waiting lists, challenges of swab testing and self-isolation and the need to re-orientate dental services to increase prevention.
Impact of the COVID-19 pandemic on urgent dental care delivery in a Swiss university center for dental medicine	Eggmann F, Haschemi AA, Doukoudis D, Filippi A, Verna C, Walter C, Weiger R, Zitzmann NU, Bornstein MM.	2021	Clinical Oral Investigations	Europe	To assess whether the emergency service of a major Swiss dental institution faced different demands (patient volume, treatment needs, dental care characteristics) during a lockdown, issued to mitigate the COVID-19 pandemic, compared with the weeks before and after.	Retrospective	Clinical records/ logbooks/ telephone protocols	The study comprised 3109 dental emergency visits in the period from February 2 to June 5, 2020. Daily caseloads increased during lockdown. Abscesses, orthodontic emergencies, and surgical follow-ups were more common during lockdown, whereas the number of dento-alveolar injuries declined (≤0.048). Urgent dental care provision involved intraoral radiographs more frequently in the pre-lockdown perio…
Impact of COVID-19 pandemic on oral health procedures provided by the Brazilian public health system: COVID-19 and oral health in Brazil	Dos Santos MB, Pires AL, Saporiti JM, Kinalski MD, Marchini L.	2021	Health Policy and Technology	Americas	To assess the number of dental procedures performed in the Brazilian Public Health System (SUS) during the first wave of COVID-19 in Brazil (1st semester of 2020) and compare it with the same period of 2019.	Retrospective	Clinical records/ logbooks/ telephone protocols	Dental procedures decreased from 47 million in the first semester of 2019 to 15 million in 2020, representing an overall decrease of about 66%. Statistically significant differences were observed for the numbers of procedures regarding preventive actions related to oral health (-84.53%; p < 0.001), primary care (-60.69%; p < 0.001), endodontic specialized care (-52.50%; p < 0.001), and periodonta…
Cariogenic risk and COVID-19 lockdown in a paediatric population	Docimo R, Costacurta M, Gualtieri P, Pujia A, Leggeri C, Attinà A, Cinelli G, Giannattasio S, Rampello T, Di Renzo L.	2021	International Journal of Environmental Research and Public Health	Europe	To describe the impact of eating habits, lifestyle, and home oral hygiene during the COVID-19 pandemic, on the cariogenic risk in the Italian paediatric population, by using an online survey	Cross sectional	Questionnaire	During the lockdown, only 18.6% of the participants had high adherence to a Mediterranean diet, recording an increase in sweets consumption and the number of meals (p < 0.001).egarding oral hygiene, children did not change their brushing habits (p = 0.225). The percentage of children using non-fluoridated toothpaste was higher (6.4%), and no changes were observed (p > 0.05). In some cases, dental…
Pattern of dental problems among patients visiting a dental hospital during COVID-19 pandemic	Dixit PB, Dixit S, Dahal S, Poudel P, Roy D, Manandhar N.	2020	Kathmandu University Medical Journal	Asia	To assess the pattern of dental problems in patients visiting a dental college during COVID-19.	Descriptive cross sectional	Questionnaire	Most of the patients of age group of 14 to 31 years 530 (36.53%) had dental problems during the survey period. Out of total patients having dental emergency, 739 (50.93%) were males and 712 (49.07%) were females. Majority 545 (37.56%) visited the dental hospital for endodontic consultation followed by emergency consultation for oral surgical procedures 298 (20.54%). Least consulted dental emergen…
Evaluation of quality of life and oral hygiene attitudes of individuals using dental prostheses during the COVID-19 pandemic	Degirmenci K, Kalaycioglu O.	2021	The Journal of Prosthetic Dentistry	Asia	To investigate how patients using different types of dental prostheses were being affected by the COVID-19 pandemic.	Cross sectional	Questionnaire	OHIP-14 total scores did not vary significantly among the groups (P>.05). When the domain scores of OHIP-14 were considered separately, the analysis revealed that the implant-retained removable denture group had significantly poorer functional limitations when compared with the tooth-supported fixed partial denture (P=.005) and implant-supported fixed partial denture (P=.031) groups. The results …
Offer and use of oral health in primary care before and after the beginning of the COVID-19 pandemic in Brazil	Lucena EH, Freire AR, Freire DE, Araújo EC, Lira GN, Brito AC, Padilha WW, Cavalcanti YW.	2020	Pesquisa Brasileira em Odontopediatria e Clínica Integrada	Americas	To compare the offer and use of oral health services in primary care, before and after the beginning of the COVID-19 pandemic in Brazil.	Observational with a cross-sectional ecological design	Clinical records/ logbooks/ telephone protocols	An increase in the number of OHT was observed in 25 states (MD=45; %V=6.13; p<0.001), whilst the OHC increased in 17 states (MD=1.01; %V=1.62; p=0.035) between the 2019 and 2020. We also verified a significant reduction in the number of FPDC (MD=- 42.806; %V=-38.70; p<0.001), as well as in the number of visits due to dental abscess (MD=-1.032; %V=-29.04; p=0.002) and due to toothache (MD=-14.445;…
Implementation of photographic triage in a paediatric dental, orthodontic, and maxillofacial department during COVID-19	Davies A, Howells R, Lee SM, Sweet CJ, Dominguez‐Gonzalez S.	2020	International Journal of Paediatric Dentistry	Europe	To share experience of photographic triage during the first 3 months of COVID-19 lockdown, lessons learned, and recommendations.	Prospective	Clinical records/ logbooks/ telephone protocols	220 photographic referrals were received, and swelling (30%) and dental trauma (27%) were the most common presenting complaints. 57% of referrals were not seen, 23% were seen semi-urgently, and 20% booked for outpatient review. Of those seen, 7 children were seen elsewhere and 44 were seen face-to-face at AHCH, with 8 being admitted.
The role of teledentistry in oral cancer patients during the COVID-19 pandemic: an integrative literature review	da Silva HE, Santos GN, Leite AF, Mesquita CR, de Souza Figueiredo PT, Dos Reis PE, Stefani CM, de Melo NS.	2021	Supportive Care in Cancer	N/A	To assess the benefits of the use of teledentistry for patients undergoing treatment of oral and head and neck cancer during the COVID-19 pandemic.	Integrative literature review	Databases	There were 356 references in the databases, 209 after duplicates removal, 23 met criteria for full-text reading, and 11 studies were included for qualitative synthesis, in four categories: virtual visits, use of remote technology, patient’s satisfaction, multidisciplinary approach in teledentistry. We found that 78% of patients currently preferred teledentistry; 92% of patients would recommend th…
The impact of the COVID-19 pandemic on the provision of dental procedures performed by the Brazilian Unified Health System: a syndemic perspective	Cunha AR, Velasco SR, Hugo FN, Antunes JL.	2021	Revista Brasileira de Epidemiologia	Americas	To investigate the impact of the COVID-19 pandemic on the provision of dental care procedures performed by the Brazilian Unified Health System (SUS) nationally and by regions.	Cross sectional	Clinical records/ logbooks/ telephone protocols	Results demonstrated a reduction in the provision of dental care of all categories during the pandemic. Urgency dental consultations and procedures in primary and specialized dental care services decreased by 42.5 and 44.1%, respectively, between 2020 and 2019. Non-urgent procedures decreased by 92.3%. Although decreases in dental care activities and procedures were reported in all Brazilian regi…
Madi M, Kumar M, Varchas P, Vineetha R, Pentapati KC.	Changing trends in the outpatient dental visits during the COVID–19 pandemic in a tertiary care hospital	2021	Saudi Journal of Biological Sciences.	Europe	To analyse the difference in the pattern of the Outpatient dental visits during the pandemic period in comparison to that of the pre-pandemic period in a tertiary care hospital	Retrospective cross sectional	Clinical records/ logbooks/ telephone protocols	7550 patients during pre-pandemic period and 4035 patients during the pandemic period visited the dental hospital during the study period. Under the ‘‘emergency dental care” category, during the pre- pandemic period, majority of the cases reported of acute dental pain (71.0%) followed by cellulitis and space infection (20.1%) and maxillofacial trauma (8.7%). During the pandemic period, acute dent…
pandemic in a tertiary care hospital	Cotrin P, Peloso RM, Pini NI, Oliveira RC, de Oliveira RC, Valarelli FP, Freitas KM.	2020	American Journal of Orthodontics and Dentofacial Orthopedics	Americas	To evaluate the most common urgencies and emergencies in orthodontics during the coronavirus disease 2019 (COVID-19) pandemic and to assess how orthodontists in Brazil were dealing with patients and challenges.	Cross sectional	Questionnaire	Specialists were the majority of respondents. Most orthodontists were handling only emergencies or urgencies. The most frequent urgencies were bracket breakage, arch wire breakage, and breakage of molar tubes and/or bands. Stainless steel fixed appliances were the most common type of appliance related to unscheduled appointments. The majority of patients got in touch with the orthodontist using t…
COVID-19 pandemic impact on Brazil's public dental system	Chisini LA, Costa FD, Sartori LR, Corrêa MB, D’Avila OP, Demarco FF.	2021	Brazilian Oral Research	Americas	to estimate the impact of the COVID-19 pandemic on dental care procedures in the Public Health System in Brazil	Retrospective ecological time-series	Clinical records/ logbooks/ telephone protocols	A 55% reduction was observed in March for all procedures (IRR = 0.45, 95%CI 0.39–0.51), while in the other months, the rate of reduction remained ≥ 88%. The biggest decrease was observed in collective preventive procedures (reduction ≥99%) between April and August. Procedures that were less likely to generate aerosols (tooth extraction and prosthetic) and emergencies showed the smallest reduction…
Endodontic treatments in the Brazilian public health system: influence of COVID-19 pandemic	Chisini LA, dos Santos Costa F, Salvi LC, Demarco FF.	2021	Health Policy and Technology	Americas	To investigate the impact of the new coronavirus pandemic on the number of endodontic treatments performed in the Brazilian Public Health System.	Retrospective longitudinal ecological	Clinical records/ logbooks/ telephone protocols	Considering the period of March to August, a reduction rate of endodontic procedures of 50.9% was observed in Brazil, being Maranhão (Northeast Region) the Brazilian state with the highest reduction (93.3%). The reduction rate varied between Brazilian regions.
COVID-19 pandemic impact on paediatric dentistry treatments in the Brazilian Public Health System	Chisini LA, dos Santos Costa F, Demarco GT, da Silveira ER, Demarco FF.	2021	International Journal of Paediatric Dentistry	Americas	To describe the impact of COVID‐19 pandemic on the paediatric dentistry treatments offered by the Public National Systems in Brazil.	Retrospective longitudinal ecological	Clinical records/ logbooks/ telephone protocols	A reduction of 66% (IRR = 0.34, 95%CI 0.32‐0.35) was observed on paediatric treatments performed on SUS when considering the first COVID‐19 case. Similar results were observed in restorative (IRR = 0.32, 95%CI 0.31‐0.33), tooth extraction (IRR = 0.36, 95%CI 0.35‐0.37), and endodontics (IRR = 0.45, 95%CI 0.41‐0.48). Considering the period of exponential contagion (April), a drastic reduction of 89…
COVID-19 pandemic and paediatric dentistry: Fear, eating habits and parent's oral health perceptions	Campagnaro R, de Oliveira Collet G, de Andrade MP, Salles JP, Fracasso MD, Scheffel DL, Freitas KM, Santin GC.	2020	Children and Youth Services Review	Americas	To assess the impact of the pandemic on fear, dietary choices and oral health perceptions of parents.	Cross sectional	Questionnaire	73% of respondents reported income loss. Five hundred sixty-eight people denied seeking medical or dental care. 61.5% of respondents revealed changes in the dietary pattern; most of them mentioned an increase in food intake. Most parents (66.6%) would only seek urgent dental care. There was an association between parents’ willingness to take their children to dental appointments with the fear lev…
Influence of the COVID-19 pandemic on dental emergency admissions in an urgent dental care service in North Italy	Cagetti MG, Balian A, Camoni N, Campus G.	2021	International Journal of Environmental Research and Public Health	Europe	To verify if the number of admissions for urgent dental care in the Urgent Dental Care Service of San Paolo Hospital in Milan (Italy) was directly related to the different phases of the COVID-19 pandemic.	Retrospective	Questionnaire	he survey included 901 admissions, 285 in pre-COVID, 93 during lockdown, 353 in reopening, and 170 in the second wave. In each time period, statistically significant differences were found in the prevalence of each kind of diagnoses (χ2(3) = 20.33 p = 0.01 for endodontic emergencies, χ2(3) = 29.05 p < 0.01 for cellulitis/phlegmon, χ2(3) = 28.55 p < 0.01 for periodontal emergencies, Fisher’s Exact…
What is the association between income loss during the COVID-19 pandemic and children's dental care?	Burgette JM, Weyant RJ, Ettinger AK, Miller E, Ray KN.	2021	The Journal of the American Dental Association	Americas	The aim of this study was to determine the degree to which children in the study population were reported to have unmet need for dental care during the COVID-19 pandemic and whether that reported unmet need was associated with pandemic-related household job or income loss given access barriers associated with loss of employer-provided dental insurance and income.	Cross sectional	Questionnaire	Caregivers reported that the greatest unmet child health care need during the COVID-19 pandemic was dental care (16%), followed by medical care for a well visit or vaccination (5%). Approximately 40% of caregivers reported job loss or a decrease in household income due to the COVID-19 pandemic. The authors found a significant association between the probability of unmet child dental care and pand…
Effect of the COVID-19 pandemic on behavioural and psychosocial factors related to oral health in adolescents: A cohort study	Brondani B, Knorst JK, Tomazoni F, Cósta MD, Vargas AW, Noronha TG, Mendes FM, Ardenghi TM.	2021	International Journal of Paediatric Dentistry	Americas	To evaluate the psychosocial and behavioural changes related to oral health in adolescents immediately before and during the pandemic period of COVID-19, enabling a longitudinal assessment of the perceived changes.	Cohort study	Questionnaire	A total of 207 adolescents were re-evaluated at T2 (a response rate of 71.3%). During the pandemic, the frequency of toothbrushing, the use of dental services, and the self-perceived need for dental treatment significantly decreased. Sugar consumption, bruxism, and quality of sleep did not change significantly
Function of the family unit, oral hygiene rules and attitudes to dental health in children during first-wave 2020 COVID-19 lockdown	Blumer S, Dagon N, Peretz B, Ratson T, Kharouba J.	2021	The Journal of Clinical Paediatric Dentistry	Asia	To examine whether general and dental health and habits of families were affected by the first-wave lockdown due to COVID-19, and whether these habits were related to family functioning, resilience and stress.	Cross sectional	Questionnaire	total of 361 respondents completed the survey. Most respondents adapted well to the changes imposed by lockdown and reported that they and their children had low anxiety levels and high mental resilience. Family functioning and behaviour were positively correlated with nutrition habits and hygiene. General hygiene was positively correlated with oral hygiene. Respondents who reported requiring den…
Dental emergencies presenting to maxillofacial units during the COVID-19 pandemic: a five-centre UK hospital study	Blackhall KK, Singh RP.	2021	British Dental Journal	Europe	To assess the provision of emergency dental services by the maxillofacial departments during the initial COVID-19 pandemic lockdown in the United Kingdom	Prospective	Clinical records/ logbooks/ telephone protocols	Of a total of 211 dental emergencies, 156 were infection-related, 42 were trauma-related and 12 were cases of post-operative complications. A proportion of patients (76%) could have been treated in primary care, with 52% of presentations having already been 'triaged' on several occasions by urgent dental hubs and given multiple antibiotic courses, rather than any direct treatment.
Awareness, perceptions and dental services utilization by patients a tertiary care centre during COVID-19 pandemic	Bhadauria US, Purohit B, Priya H, Duggal R.	2020	Epidemiological Review	Asia	To assess the awareness, perceptions and dental services utilization by patients visiting a tertiary care centre during COVID-19.	Cross sectional	Questionnaire	Patients were aware of COVID -19 pandemic and were willing (76.7%) to inculcate preventive practices even post-pandemic. Concerns regarding the spread of infection (37.3%) and hygiene/cleanliness (28.6%) were most commonly reported. Patients visited the dental centre primarily for emergency management and preferred their queries being solved on the phone.
Emergency dental care triage during the COVID-19 pandemic	Ball M, Akintola D, Harrington Z, Djemal S.	2021	British Dental Journal	Europe	To evaluate the activities of the emergency service at a secondary care Urgent Dental Care (UDC) hub during the COVID-19 pandemic.	Retrospective service review	Clinical records/ logbooks/ telephone protocols	The number of calls into the UDC hub were highest during the first few weeks, with up to 249 per day. The most commonly provided emergency treatments included extractions and pulp extirpations.
The impact of Covid-19-related distress on general health, oral behaviour, psychosocial features, disability and pain intensity in a cohort of Italian patients with temporomandibular disorders	Asquini G, Bianchi AE, Borromeo G, Locatelli M, Falla D.	2021	Plos One	Europe	To understand the impact of COVID-19 distress on psychological status, features of central sensitization and facial pain severity in people with temporomandibular disorders (TMDs).	Prospective cohort	Clinical records/ logbooks/ telephone protocols	45 adults (19 chronic, 26 acute/subacute TMD) were recruited prior to the COVID-19 outbreak. Baseline assessment took place before the outbreak while a follow-up was performed immediately after the lockdown period. Multiple variables were investigated including age, gender, perceived life quality, sleep quality, anxiety and depression, coping strategies, central sensitization, pain intensity, pai…
Patients' perceptions of orthodontic treatment experiences during COVID-19: a cross-sectional study	Arqub SA, Voldman R, Ahmida A, Kuo CL, Godoy LD, Nasrawi Y, Al-Khateeb SN, Uribe F.	2021	Progress in Orthodontics	Americas	To provide an overall view of patients’ perspectives, concerns, and expectations towards their treatment throughout the clinic lockdown during the pandemic; and to assess patients’ levels of mental distress and its association with their confidence in resuming care.	Cross sectional	Questionnaire	One hundred fifty-four patients were surveyed from July to October 2020. Mean age of the participants was 29.30 (SD = 12.01) years and 62% were females. Emergencies during the closure (21%, 32/154) involved primarily irritation with protruding wires. Patients were neutral regarding tele-dentistry and preferred their current fixed appliances over clear aligners. Upon resuming care, 80.51% were ext…
Italian response to coronavirus pandemic in dental care access: The DeCADE Study	Aquilanti L, Gallegati S, Temperini V, Ferrante L, Skrami E, Procaccini M, Rappelli G.	2020	International Journal of Environmental Research and Public Health	Europe	To evaluate the impact of the coronavirus pandemic on the willingness, anxiety and concerns of Italian people on undergoing dental appointments	Cross sectional	Questionnaire	1003 respondents to an online survey. Subjects with a high level of education, attending public dental offices and that are used to go to dental offices for urgent care would not feel comfortable in undergoing a dental appointment and would prefer to postpone or cancel dental visits, waiting for a decrease in the number of the contagions. The risk of cancelling or postponing the appointment at th…
Analysis of tweets on toothache during the COVID-19 pandemic using the Crystal Feel algorithm: a cross-sectional study	Altan H, Coşgun A.	2020	BMC Oral Health	Worldwide	To analyze the emotional type and intensity in tweets on toothache posted during the COVID-19 pandemic.	Cross sectional	Twitter search	It was determined that 80.3% of the participants experienced fear and 61.7% had a negative emotional intensity. There was no statistically significant difference between the distributions of emotions according to the words without time distinction (p = 0.136). There was a statistically significant difference between the distributions of emotional intensity according to the words without time dist…
Level of patient satisfaction about dental service at Majmaah post corona lockdown period: a cross sectional study	Alflayyeh S.	2020	Pakistan Journal of Medical and Health Sciences	Asia	To assess the patient satisfaction with dental services and referral post COVID 19 lockdown	Descriptive cross sectional	Questionnaire	63.58% males & 36.42% females with more than 81% over 18 years of age participated in the study with over 55% having college education or more. On assessing overall satisfaction with relation to various parameters it was found a majority (73 %) affirmed positively with different services parameters namely, environment, cleanliness, referral, clear communication etc. On the flipside nearly 27% of …
Pattern of dental needs and advice on Twitter during the COVID-19 pandemic in Saudi Arabia	Al-Khalifa KS, Bakhurji E, Halawany HS, Alabdurubalnabi EM, Nasser WW, Shetty AC, Sadaf S.	2021	BMC Oral Health	Asia	To compare and evaluate the influence of the COVID-19 outbreak on tweets related to dental treatment needs and advice of Saudi Twitter users in 2020 by comparing them to the same time-period in 2019.	Infoveillance	Twitter analysis	A total of 595 tweets from the year 2019 and 714 tweets from the year 2020 were obtained. Overall, combined dental needs and advice tweets, retweets, likes, and replies were higher in 2020 compared to 2019. Dental needs tweets were higher in 2020 compared to 2019, while dental advice tweets were lower in 2020 compared to 2019. Statistically significant differences were found between 2020 and 2019…
Assessment of periodontal health during COVID-19 lockdown in Riyadh City: A cross sectional study	Al-Hazmi BA, Al-Qarni MA.	2021	International Journal of Medical Dentistry	Asia	To assess the prevalence of periodontal diseases and oral hygiene in adults during the COVID-19 lockdown in Riyadh city, Saudi Arabia	Cross sectional	Questionnaire	576 completed questionnaires. The emotional status of participants during the lockdown, smoking, male gender, and nationality appeared as having a positive influence on the prevalence of periodontal diseases (OR= 1.93, OR = 1.91, OR= 1.82, OR= 2.74, p ≤ 0.05. respectively). Oral hygiene practices of Riyadh residents were not affected (p = 0.765) and the use of interdental cleansing aids increased…
How did the COVID-19 pandemic lockdown affect dental emergency care in children? Retrospective study in a specialized pedodontic center	Al Masri A, Abudrya MH, Splieth CH, Schmoeckel J, Mourad MS, Santamaría RM.	2021	Quintessence International	Europe	To analyze patient profiles and the offered management options to pediatric patients presenting with dental emergencies during a COVID-19 lockdown.	Retrospective	Clinical records/ logbooks/ telephone protocols	The 2020 cohort consisted of 83 patients, and the 2019 cohort included 46 patients, showing a 45% greater need for emergency treatment in 2020. The most common chief complaint was plaque-induced gingivitis/oral mucosal conditions in 2020 (26.4%), and irreversible pulpitis in 2019 (25.5%). Dental caries (without spontaneous pain) was the second most common chief complaint in both cohorts (20.7% an…
Effects of the COVID-19 outbreak on emergent and urgent dental applications	Aktas A, Karca A Ç, Köseoğlu OT, Er N, Tuz HH, Saysel MY.	2021	Turkiye Klinikleri J Dental Sci.	Asia	To compare patients’ demographic characteristics and their reasons for visiting 2 months prior to and after the coronavirus disease-2019 (COVID-19) outbreak.	Retrospective Clinical	Clinical records/ logbooks/ telephone protocols	In total, 3,384 patients were evaluated. The mean age was 35.6 years, and the female male ratio was 1.27. Of the 3,384 patients, 86.3% were treated 2 months prior to the COVID-19 outbreak, while 13.7% were treated 2 months after the COVID-19 outbreak. Consultations (55.8%) were the most common reason for visiting, followed by tooth extraction (40.1%) and impacted tooth extraction (1.5%) after the…
Cariogenic dietary and toothbrushing practices of children during the COVID-19 outbreak	Bicak DA.	2021	Iran Red Crescent Medical Journal	Asia	To assess the changes in toothbrushing and cariogenic dietary practices of children who spent most of their time at home during the COVID-19 pandemic.	Not mentioned but appears cross sectional	Questionnaire	A total of 1013 questionnaires were incorporated into the final analysis. Based on the results, children’s intake of jam, honey, and molasses increased; nonetheless, their intake of sugar-sweetened, fruit-flavored juices, flavored milk, candy, and chocolate reduced during the COVID-19 outbreak (P<0.05). No difference was found in the consumption frequencies of other foods and the frequency of too…
Oral health awareness, attitude towards dental treatment, fear of infection and economic impact during COVID-19 pandemic in the Middle East	Abdulkareem AA, Abdulbaqi HR, Alshami ML, Al‐Rawi NH.	2021	International Journal of Dental Hygiene	Asia	To assess the impact of COVID-19 on oral hygiene (OH) awareness, at-titude towards dental treatment, fear of infection and economic impact in the Middle East.	Observational	Questionnaire	A total of 3782 respondents completed the questionnaire. Overall, OH awareness was low (mean ±SD; 1.84 ± 1.03), while attitude towards dental treatment (5.04 ± 1.68) and economic impact (11.29 ± 4.37) were moderately affected. In addition, fear of infection showed moderately high level (14.04 ± 4.11). All subgroups of the demographic variables showed significant differences among them in relation…
Impact of COVID-19 on the provision of paediatric dental care: Analysis of the Australian Child Dental Benefits Schedule	Hopcraft M, Farmer G. I	2020	Community Dentistry and Oral Epidemiology	Australia	To investigate the impact of COVID-19 on dental services provided in Australia through the Child Dental Benefits Schedule.	Retrospective	Clinical records/ logbooks/ telephone protocols	Over the period of March to September, there were 881 454 fewer dental services provided in 2020 than 2019, with the largest decline seen in April. There was a greater decline in preventive and diagnostic services, and a smaller decline in endodontic and oral surgery services. A second wave of COVID-19 in Victoria saw 198 609 fewer dental services provided in that state from July to September 202…
